# Supplementary material for: Evaluation of Influencing Factors on Metabolism of Land-Based n-3 Poly Unsaturated Fatty Acids—The KoALA Study
Source: Nutrients. 2023 Oct 20;15(20):4461. doi: 10.3390/nu15204461 (PMC10610546; doi:10.3390/nu15204461)
Supplement: Supplementary file 1 [file nutrients-15-04461-s001.zip]

Archive with 1 entries (1 files):
- nutrients-2623317-supplementary.pdf
